# Supplementary material for: Testing the Validity of the Montgomery–Koyama–Smith Equation for Calculating the Total Petal Area per Flower Using Two Rosaceae Species
Source: Plants (Basel). 2024 Dec 15;13(24):3499. doi: 10.3390/plants13243499 (PMC11677890; doi:10.3390/plants13243499)
Supplement: Supplementary file 1 [file plants-13-03499-s001.zip › Supplementary Materials.xlsx]

## Sheet: Table S1
Table S1. The raw data of petal area, petal length, petal width of two Rosaceae species
Species.no	Flower. no	A	L	W
1	1	1.56924	2.04408	1.05543
1	1	1.46447	2.06544	1.0004
1	1	1.78388	2.12208	1.13275
1	1	1.29019	1.90684	0.912988
1	1	1.28595	1.77311	1.02603
1	1	1.66148	2.05549	1.12153
1	1	1.61085	2.02176	1.11766
1	1	1.82948	2.04371	1.2369
1	1	1.74764	2.07665	1.11672
1	1	1.19269	1.99355	0.82543
1	1	1.27749	1.92139	0.979791
1	1	0.996091	1.81277	0.758027
1	2	1.58583	2.13519	1.04747
1	2	1.5002	2.06044	1.04703
1	2	1.53732	2.10856	1.01171
1	2	1.79347	2.17474	1.1303
1	2	1.66297	2.12943	1.11417
1	2	1.35984	2.09064	0.94625
1	2	1.09869	1.8847	0.862501
1	2	1.63295	2.15872	1.07189
1	2	1.25485	2.12165	0.841812
1	2	1.38672	2.07361	0.965208
1	2	1.42257	2.022	1.03815
1	3	1.28911	1.97894	0.92307
1	3	1.42593	1.96714	1.01779
1	3	1.36519	1.97035	0.933925
1	3	1.5066	2.05996	0.999982
1	3	1.43168	1.9835	0.990284
1	3	1.20127	1.95331	0.88552
1	3	1.317	1.99103	0.966666
1	3	1.25513	2.03371	0.882424
1	3	1.31489	1.97173	0.936249
1	3	1.16847	1.94652	0.843569
1	3	1.38819	2.04097	0.933403
1	3	1.26798	1.88545	0.945286
1	5	1.49198	1.94926	1.06153
1	5	1.14332	1.94445	0.849465
1	5	1.54863	1.93842	1.11745
1	5	1.30833	1.87129	1.02698
1	5	1.24894	1.94618	0.91914
1	5	1.6433	1.96744	1.15804
1	5	1.17713	1.94907	0.858318
1	5	1.35671	2.05295	0.907673
1	5	1.52319	2.07506	1.05387
1	5	1.52335	1.87983	1.11946
1	6	2.02163	2.36455	1.19367
1	6	2.1811	2.3097	1.31191
1	6	2.05546	2.42937	1.22804
1	6	2.18354	2.45288	1.23373
1	6	2.19982	2.46509	1.24313
1	6	2.45342	2.51938	1.3362
1	6	2.35384	2.47034	1.28754
1	6	2.31686	2.40873	1.33259
1	6	2.00705	2.47642	1.18451
1	6	1.80008	2.24718	1.18361
1	6	1.84152	2.19498	1.18346
1	6	2.0887	2.31376	1.25639
1	7	2.05835	2.26237	1.26291
1	7	2.00471	2.3103	1.20601
1	7	2.05228	2.36214	1.23169
1	7	2.21304	2.28617	1.31628
1	7	1.66323	2.21298	1.08999
1	7	2.02572	2.29609	1.20346
1	7	2.18885	2.30151	1.31828
1	7	2.26827	2.27672	1.36656
1	7	1.60199	2.21616	1.03863
1	7	2.0398	2.3915	1.19109
1	7	1.96242	2.2796	1.21727
1	7	1.75329	2.27216	1.05974
1	8	1.68239	2.1243	1.12085
1	8	1.71795	2.2089	1.09399
1	8	1.72343	2.14811	1.0837
1	8	2.03092	2.31295	1.21941
1	8	1.5438	2.15937	1.02551
1	8	1.76045	2.26341	1.02482
1	8	1.54707	1.92703	1.11791
1	8	1.86604	2.1767	1.19165
1	8	1.53093	2.04721	1.04439
1	8	1.86233	2.20328	1.11765
1	8	1.74449	2.24619	1.06322
1	8	2.06918	2.31094	1.17579
1	8	1.74287	2.12521	1.12547
1	9	1.59954	2.18904	1.01398
1	9	1.92182	2.18573	1.24362
1	9	1.826	2.19989	1.19573
1	9	1.8071	2.16464	1.22712
1	9	1.68078	2.20709	1.12332
1	9	1.74065	2.19923	1.12043
1	9	1.41298	2.04091	1.07898
1	9	1.87209	2.18942	1.22383
1	9	2.08435	2.22871	1.27998
1	9	1.78347	2.24646	1.08765
1	9	1.69822	2.14105	1.12173
1	10	1.46981	2.09238	1.0038
1	10	1.50506	2.11857	0.98236
1	10	1.65583	1.85386	1.10153
1	10	0.986549	1.75452	0.757692
1	10	1.43068	1.97279	0.993952
1	10	1.41562	2.12695	0.961409
1	10	1.38354	2.09084	0.925699
1	10	1.64381	2.13539	1.06402
1	10	1.50833	1.93814	1.00446
1	10	1.83575	1.9898	1.15596
1	10	1.83931	2.20757	1.15557
1	10	1.39385	2.11571	0.943248
1	10	1.34321	2.07919	0.940387
1	11	1.67789	2.12494	1.08072
1	11	1.26226	1.93544	0.995676
1	11	1.5789	2.00063	1.08141
1	11	1.6034	2.05359	1.0675
1	11	1.56684	2.10307	1.05753
1	11	1.42901	2.04354	0.99164
1	11	1.07798	1.69185	0.920678
1	11	1.48951	1.96266	1.09321
1	11	1.47515	2.08025	0.961937
1	11	1.42024	2.05571	0.979899
1	13	1.27686	1.91035	0.902926
1	13	1.16105	1.8888	0.903759
1	13	1.37362	1.80374	1.07344
1	13	1.14589	1.81658	0.905349
1	13	1.4902	2.02066	0.997383
1	13	1.2172	1.81007	0.946032
1	13	1.51494	1.94799	1.09325
1	13	1.69071	2.05479	1.15562
1	13	1.1453	1.84678	0.896521
1	13	1.37027	1.91882	1.0444
1	13	1.18371	1.84112	0.925852
1	13	1.35653	1.88592	1.01411
1	14	1.78963	2.28905	1.09791
1	14	1.68871	2.20627	1.11963
1	14	1.77715	2.31157	1.09339
1	14	1.99193	2.27838	1.21082
1	14	1.80813	2.25682	1.11068
1	14	1.7808	2.15133	1.15698
1	14	2.21681	2.29557	1.31634
1	14	1.5485	1.83304	1.1847
1	14	1.86763	2.25657	1.15953
1	14	2.08296	2.22173	1.25373
1	14	1.60095	2.14124	1.08759
1	14	1.72795	2.25855	1.09383
1	14	1.85568	2.27161	1.1374
1	15	1.22908	1.88345	0.903848
1	15	1.51031	1.85756	1.11334
1	15	1.53865	2.05052	1.01053
1	15	1.72991	2.0459	1.16821
1	15	1.12325	1.69785	0.996611
1	15	1.21788	1.70075	0.946541
1	15	1.72647	2.03127	1.1863
1	15	1.84788	2.06313	1.22333
1	15	1.19471	1.87244	0.897087
1	15	1.35781	1.89418	1.02381
1	16	1.03202	1.62379	0.862795
1	16	1.67966	1.93701	1.14663
1	16	1.2415	1.81401	0.979176
1	16	1.33129	1.91013	0.93414
1	16	1.41389	1.96265	1.02678
1	16	1.39661	1.9543	0.959089
1	16	1.35013	1.78991	1.05618
1	16	1.46481	1.92923	1.03564
1	16	1.36968	1.79609	1.02901
1	16	1.40937	2.00873	0.940182
1	17	1.60624	2.00175	1.12385
1	17	1.32249	1.97374	1.00992
1	17	1.59907	2.06885	1.06962
1	17	1.83427	2.11662	1.1991
1	17	1.16327	2.03498	0.836091
1	17	1.10048	1.81123	0.836641
1	17	1.43485	2.06281	0.993986
1	17	1.43966	2.08841	1.00709
1	17	1.21915	1.89639	0.87874
1	17	1.30169	2.01962	0.930101
1	17	1.70335	2.12978	1.08959
1	18	1.82215	2.30632	1.11777
1	18	1.68183	2.31753	1.05063
1	18	1.45034	2.21452	0.956247
1	18	1.51976	2.23039	0.963393
1	18	1.72144	2.38294	1.03596
1	18	1.70081	2.27318	1.05577
1	18	1.90553	2.38819	1.12835
1	18	1.69077	2.304	1.0943
1	18	1.68392	2.25786	1.05441
1	18	1.59273	2.01894	1.11825
1	18	1.9134	2.37868	1.12101
1	18	1.86994	2.36664	1.11463
1	18	1.52819	2.12436	0.967083
1	18	1.60966	2.29512	1.0089
1	18	1.59235	2.14859	1.05047
1	19	1.60961	2.09632	1.08634
1	19	1.40961	2.14499	0.909927
1	19	1.58633	2.10177	1.01444
1	19	1.61212	2.16396	1.08675
1	19	1.562	2.06172	1.10506
1	19	1.70628	2.12358	1.07079
1	19	1.54041	2.11836	1.02331
1	19	0.916002	1.62636	0.821187
1	19	1.48006	2.03505	1.01703
1	19	1.29177	1.78887	1.03088
1	19	1.49801	1.96445	1.06149
1	19	1.37847	2.01873	0.949918
1	20	1.97818	2.15929	1.29682
1	20	1.9278	2.20192	1.20938
1	20	1.96619	2.27918	1.2089
1	20	1.65037	2.14382	1.12343
1	20	2.23996	2.22817	1.40003
1	20	1.72835	2.15345	1.17077
1	20	1.86805	2.14696	1.2735
1	20	1.95297	2.2672	1.227
1	20	1.47457	2.0598	1.04638
1	21	1.63449	2.04544	1.13576
1	21	1.58906	2.15324	1.08807
1	21	1.51062	2.03705	1.05251
1	21	1.75128	2.16209	1.15106
1	21	1.39007	2.0584	1.01866
1	21	1.70799	2.05759	1.1756
1	21	1.16842	1.87459	0.907825
1	21	1.53498	2.0125	1.09863
1	21	1.60042	2.10616	1.07852
1	21	1.40877	2.00094	1.0317
1	21	1.32795	1.96333	0.972642
1	22	1.42682	1.97679	0.957602
1	22	1.2419	1.94907	0.897702
1	22	1.37954	2.11216	0.916363
1	22	1.43902	1.93627	1.01067
1	22	1.3212	2.11056	0.912138
1	22	1.57006	2.06214	1.04895
1	22	1.53054	2.12142	0.985328
1	22	1.28022	2.03667	0.917921
1	22	1.15922	1.8905	0.871663
1	22	1.33517	1.97679	0.928971
1	22	1.39269	2.0606	0.957425
1	22	1.26706	1.97898	0.895739
1	23	1.16748	2.05617	0.857631
1	23	1.28086	1.98439	0.925161
1	23	1.29457	2.09406	0.950504
1	23	1.16494	1.91889	0.902483
1	23	1.16462	1.99758	0.871523
1	23	1.41397	2.02766	1.02993
1	23	1.31823	2.01846	0.965656
1	23	1.53804	2.08874	1.03315
1	23	1.12642	1.98334	0.848271
1	23	1.27513	2.04633	0.898114
1	23	1.2789	2.06793	0.925353
1	23	1.31093	2.02042	0.957078
1	23	1.50002	1.98416	1.07974
1	24	1.75373	2.12044	1.17279
1	24	1.56308	2.11682	1.11704
1	24	2.15157	2.2837	1.28097
1	24	2.0685	2.21842	1.29776
1	24	1.76506	2.26324	1.15285
1	24	1.7919	2.12834	1.17754
1	24	1.55166	2.14544	1.01899
1	24	1.84596	2.2192	1.18041
1	24	1.76066	2.25907	1.14367
1	24	1.72964	2.11443	1.15842
1	24	1.51332	2.1963	0.996664
1	24	1.94085	2.26953	1.19765
1	24	1.76956	2.26428	1.0555
1	25	1.89424	2.07607	1.23468
1	25	1.86851	2.24376	1.35463
1	25	1.68908	2.14592	1.07588
1	25	1.53707	2.03213	1.07791
1	25	1.7709	2.1501	1.17179
1	25	1.92208	2.20364	1.16368
1	25	1.26323	1.97989	0.92293
1	25	1.67492	2.06051	1.12685
1	25	1.65212	1.95896	1.18202
1	25	1.68551	2.2545	1.09734
1	26	1.48175	1.99307	0.994679
1	26	1.67044	1.93637	1.15199
1	26	1.49122	1.92912	1.06747
1	26	1.61655	2.04222	1.09045
1	26	1.25478	1.87031	0.95257
1	26	1.30588	1.95221	0.984631
1	26	1.68499	2.03397	1.1165
1	26	1.33752	1.92885	1.07239
1	26	1.42316	1.922	1.06204
1	26	1.33163	1.94418	1.01307
1	27	1.80214	2.15625	1.18762
1	27	1.95584	2.2158	1.23239
1	27	1.64985	2.22694	1.03877
1	27	1.69506	2.13566	1.12285
1	27	1.65484	2.12166	1.13915
1	27	1.62433	2.24507	1.11196
1	27	1.87285	2.23332	1.20261
1	27	1.47386	2.01524	1.03051
1	27	2.03845	2.3409	1.23634
1	27	1.79299	2.19761	1.14711
1	27	1.71207	2.12523	1.13041
1	28	1.81766	2.16767	1.08302
1	28	1.57152	2.06641	1.02856
1	28	1.43747	2.09977	0.961573
1	28	1.19708	1.88783	0.866113
1	28	1.60148	2.10928	1.05736
1	28	1.336	2.01035	0.944591
1	28	1.72163	2.10474	1.10282
1	28	1.81158	2.16732	1.14695
1	28	1.79973	2.13895	1.12541
1	28	1.47354	2.11335	0.987849
1	29	1.45777	1.9999	1.09226
1	29	1.36177	1.99011	0.982782
1	29	1.31406	1.9018	1.02389
1	29	1.35738	1.95661	1.00392
1	29	1.28978	1.9245	0.954656
1	29	1.56535	1.95829	1.13608
1	29	1.58439	2.05925	1.08303
1	29	1.3983	1.96504	1.04881
1	29	1.59924	1.99424	1.12419
1	29	1.44636	1.99688	1.05779
1	30	1.55781	2.01446	1.06483
1	30	1.42267	2.07895	0.913713
1	30	1.36035	1.82153	0.977351
1	30	1.44992	2.0008	1.01885
1	30	1.3537	2.05953	0.969856
1	30	1.66348	2.01273	1.09329
1	30	1.09405	1.52345	0.980268
1	30	1.48823	2.06117	1.0696
1	30	1.35061	1.78547	1.07484
1	30	1.56142	2.01829	1.05458
1	30	1.63061	1.96547	1.10462
1	30	1.51189	2.01911	1.03303
1	30	1.45848	2.04095	0.99934
1	31	1.61997	2.17719	1.01694
1	31	1.8755	2.23444	1.10833
1	31	1.61567	2.01248	1.08293
1	31	1.72015	2.01441	1.14519
1	31	1.56488	2.11635	1.08404
1	31	1.6186	2.22017	1.0418
1	31	1.56604	2.1007	1.03285
1	31	1.75726	2.18448	1.12794
1	31	1.61172	2.06691	1.07242
1	31	1.71227	2.04541	1.13425
1	31	1.46079	2.11961	0.927446
1	31	1.29282	2.15408	0.814021
1	31	1.55136	2.13363	0.94455
1	32	2.1764	2.40137	1.31016
1	32	2.43236	2.52323	1.42969
1	32	1.76019	2.34786	1.11954
1	32	2.22043	2.39031	1.28679
1	32	2.11777	2.30043	1.24775
1	32	2.05032	2.33335	1.21622
1	32	1.71748	2.30657	1.09291
1	32	2.09618	2.40487	1.22468
1	32	1.55541	2.03317	1.08637
1	32	1.80668	2.32355	1.16324
1	32	1.62704	2.25798	1.1205
1	33	1.65961	2.18666	1.11362
1	33	1.57263	2.18321	0.985684
1	33	1.97088	2.22147	1.22185
1	33	1.98967	2.23964	1.20625
1	33	1.35673	1.98403	1.04486
1	33	2.13316	2.2789	1.32263
1	33	1.09519	1.7244	0.822298
1	33	1.86028	2.26885	1.13446
1	33	1.63963	2.14951	1.04675
1	33	1.99264	2.22339	1.28103
1	33	1.78263	2.22895	1.14211
1	34	1.74144	2.1672	1.16602
1	34	1.64414	2.22148	1.08829
1	34	1.84047	2.19069	1.19515
1	34	1.75952	2.27246	1.11131
1	34	1.5913	2.20175	1.03399
1	34	2.07331	2.24614	1.28938
1	34	1.99417	2.26366	1.25164
1	34	1.59002	2.1388	1.07835
1	34	1.6206	2.10236	1.11172
1	34	2.14161	2.2776	1.34302
1	35	1.35709	2.01305	0.962479
1	35	1.67633	2.03961	1.10528
1	35	1.31036	1.954	0.963548
1	35	1.5599	2.06006	1.05967
1	35	1.59661	2.09986	1.06824
1	35	1.58263	1.9985	1.0864
1	35	1.3333	1.94329	1.00043
1	35	1.47545	2.03063	1.0488
1	35	1.43466	1.89705	1.03564
1	35	1.1876	1.84966	0.898194
1	35	1.78905	2.11219	1.16724
1	36	1.72019	2.1137	1.12506
1	36	1.60108	1.97489	1.08327
1	36	1.69782	2.10906	1.16424
1	36	1.52954	2.16634	0.975362
1	36	1.30713	1.79482	1.02788
1	36	1.95272	2.11572	1.23818
1	36	1.49757	2.11981	0.954661
1	36	1.62363	2.09135	1.09869
1	36	1.60825	2.0052	1.07052
1	36	1.70815	2.13371	1.12746
1	36	1.64633	2.18622	1.08911
1	36	1.64628	2.18457	1.08755
1	36	1.44318	2.10911	0.942825
1	37	1.87673	2.25187	1.20131
1	37	1.91737	2.2097	1.2229
1	37	1.3709	1.99105	1.01697
1	37	1.56101	2.14631	1.05726
1	37	1.99531	2.17568	1.28785
1	37	1.31621	1.6791	1.14758
1	37	1.63626	2.16029	1.04266
1	37	1.8332	2.12211	1.21938
1	37	1.82063	2.16352	1.18913
1	37	1.77925	2.21056	1.16525
1	37	1.68308	2.08891	1.16289
1	38	1.41794	1.93696	1.02339
1	38	1.58362	1.9888	1.04286
1	38	1.64318	1.92484	1.1481
1	38	1.10802	1.82709	0.855021
1	38	1.23867	2.00716	0.854554
1	38	1.38087	1.7628	1.04045
1	38	1.54494	2.00423	1.05441
1	38	1.27236	1.90772	0.935668
1	38	1.3371	2.05446	0.927776
1	38	1.44522	2.04248	0.980594
1	38	1.9925	2.09476	1.29169
1	38	1.52432	2.0655	1.08368
1	38	1.34715	2.00541	0.928462
1	38	1.51302	2.07258	1.0197
1	39	1.82449	2.11343	1.24916
1	39	1.66571	2.13187	1.14787
1	39	1.96524	2.3015	1.20564
1	39	1.86206	2.30614	1.2094
1	39	1.69218	2.14071	1.14322
1	39	1.45018	2.09616	1.01385
1	39	2.00947	2.29538	1.21758
1	39	1.05719	1.48124	1.07144
1	39	1.53929	1.95507	1.12619
1	39	1.69449	2.19047	1.1284
1	39	1.90151	2.32268	1.18112
1	39	1.70487	2.10349	1.14654
1	40	1.69631	2.05453	1.12238
1	40	1.39845	2.02123	0.986277
1	40	1.2991	2.05961	0.903498
1	40	1.60124	1.98636	1.11585
1	40	1.50023	1.90343	1.08054
1	40	1.45333	2.02275	1.00082
1	40	1.60571	2.13055	1.06533
1	40	1.3603	2.05392	0.947118
1	40	1.691	2.06778	1.14348
1	40	1.40952	2.04734	0.983502
1	40	1.59306	2.15157	1.01328
1	40	1.33482	1.98787	0.921701
1	41	1.3181	1.91811	0.968407
1	41	1.25153	1.88431	0.956012
1	41	1.13282	1.8105	0.940372
1	41	1.2842	1.82494	1.02723
1	41	1.09497	1.8232	0.888834
1	41	0.839184	1.70402	0.747859
1	41	0.965508	1.7646	0.819668
1	41	1.02009	1.75139	0.874421
1	41	0.931402	1.8353	0.782324
1	41	0.870895	1.74559	0.792739
1	41	0.858872	1.70028	0.780841
1	41	1.08327	1.80924	0.897954
1	42	1.31112	1.90837	0.968908
1	42	1.24137	1.87295	0.950466
1	42	1.11783	1.79666	0.934282
1	42	1.27595	1.8116	1.01674
1	42	1.09051	1.81698	0.883778
1	42	0.832366	1.70033	0.741261
1	42	0.952718	1.75165	0.81362
1	42	1.00628	1.73256	0.869892
1	42	0.923924	1.82474	0.783399
1	42	0.865247	1.73228	0.792145
1	42	0.850778	1.69275	0.777508
1	42	1.08058	1.79588	0.894004
1	43	1.32038	1.85161	0.979785
1	43	1.39674	1.87656	0.991431
1	43	1.30948	1.78719	0.966497
1	43	1.18484	1.85911	0.908724
1	43	1.43827	1.87859	1.00745
1	43	1.24182	1.778	0.963315
1	43	1.25802	1.87084	0.937371
1	43	1.35084	1.89451	0.987375
1	43	1.24041	1.90659	0.908782
1	43	1.09542	1.80724	0.863665
1	43	1.21169	1.70805	0.940222
1	43	1.19321	1.8923	0.86301
1	44	1.57627	1.97878	1.08039
1	44	1.13349	1.87194	0.802355
1	44	1.49197	2.08644	1.00063
1	44	1.51715	1.95664	1.03535
1	44	1.57822	2.08413	1.07832
1	44	1.38188	2.03749	0.912457
1	44	1.57968	2.10846	1.03275
1	44	1.59856	2.07674	1.06965
1	44	1.52334	2.12667	1.00663
1	44	1.1332	1.93711	0.919499
1	44	1.38975	1.87879	1.05189
1	44	1.45213	2.1077	0.973355
1	44	1.03126	1.86892	0.807109
1	44	1.08772	1.89185	0.832091
1	45	1.37417	1.89044	0.984959
1	45	1.3556	2.04125	0.955507
1	45	1.32414	1.88535	0.999616
1	45	1.52767	1.907	1.08319
1	45	1.44312	1.91307	1.0619
1	45	1.60058	2.0262	1.09438
1	45	1.31503	1.94015	0.962399
1	45	1.23709	1.90174	0.924092
1	45	1.62417	1.99961	1.13491
1	45	1.22883	1.81751	0.970867
1	46	1.72324	2.13772	1.14018
1	46	1.9013	2.28373	1.16319
1	46	1.3763	2.15863	0.970921
1	46	1.68311	2.19212	1.08428
1	46	1.62711	2.26372	1.02932
1	46	1.67562	2.20669	1.06391
1	46	1.57144	2.28145	0.968012
1	46	1.6297	2.24126	1.00728
1	46	1.62186	2.24185	1.03198
1	46	1.29442	2.12252	0.866575
1	46	1.60251	2.1668	1.10058
1	46	1.6737	2.22956	1.08496
1	47	1.34672	2.0819	1.02745
1	47	1.47149	2.10789	1.0193
1	47	1.56111	2.15022	1.04861
1	47	1.68481	2.18101	1.09187
1	47	1.30874	1.98136	0.946005
1	47	1.51737	2.18359	0.983664
1	47	1.34389	2.09053	0.905122
1	47	0.860721	1.68428	0.703632
1	47	1.41954	2.0778	0.975448
1	47	1.95036	2.24061	1.1775
1	47	1.79113	2.23599	1.13803
1	48	1.84195	2.37046	1.06258
1	48	1.72999	2.12601	1.19175
1	48	1.91323	2.33024	1.16384
1	48	2.1576	2.35722	1.25857
1	48	1.83568	2.28541	1.16269
1	48	1.92489	2.30075	1.16851
1	48	1.58864	2.20883	1.04515
1	48	1.63043	2.14103	1.08863
1	48	1.46881	2.29679	0.89922
1	48	2.06358	2.37643	1.22443
1	49	2.18204	2.50235	1.24358
1	49	2.23405	2.38654	1.29365
1	49	2.289	2.40191	1.3026
1	49	1.81696	2.21792	1.11188
1	49	2.29799	2.41436	1.32897
1	49	2.10896	2.41339	1.18864
1	49	2.04258	2.51027	1.16007
1	49	1.8691	2.46314	1.09357
1	49	2.10552	2.31778	1.24736
1	49	2.2608	2.45056	1.27357
1	49	1.89429	2.34386	1.09923
1	50	1.76555	2.28705	1.09266
1	50	1.98548	2.27945	1.19657
1	50	2.1047	2.3102	1.23848
1	50	1.86632	2.29356	1.15313
1	50	1.9529	2.18337	1.21038
1	50	1.70409	2.18647	1.12493
1	50	1.71747	2.27944	1.07908
1	50	1.9036	2.41866	1.06637
1	50	2.04774	2.31691	1.18599
1	50	1.98561	2.31603	1.23005
1	52	1.71776	2.32013	1.14013
1	52	1.80079	2.31436	1.11999
1	52	2.10672	2.31501	1.29193
1	52	2.00639	2.29967	1.24296
1	52	2.15863	2.33057	1.32285
1	52	1.734	2.11874	1.13226
1	52	2.10872	2.30099	1.30333
1	52	1.4069	2.23037	0.966929
1	52	2.27235	2.41233	1.32005
1	52	1.86414	2.38112	1.16345
1	53	1.93781	2.1377	1.19779
1	53	1.8368	2.09697	1.17976
1	53	1.84887	2.12456	1.15115
1	53	1.71057	2.05041	1.15948
1	53	1.2909	1.90363	0.951797
1	53	1.96658	2.06702	1.2539
1	53	1.32844	1.93817	1.05323
1	53	1.35055	2.02988	0.920991
1	53	1.56193	1.97478	1.08023
1	53	1.58201	2.02447	1.074
1	53	1.58376	2.06078	1.06856
1	53	1.68018	2.03369	1.13426
1	54	1.7058	2.31306	1.06381
1	54	1.81792	2.3974	0.990009
1	54	1.88006	2.22864	1.12092
1	54	2.07319	2.40485	1.23809
1	54	1.72861	2.27887	1.09011
1	54	2.00713	2.25433	1.22934
1	54	1.59891	2.06284	1.03025
1	54	2.31287	2.43704	1.33014
1	54	1.72368	2.19856	1.13636
1	54	2.21576	2.46185	1.25698
1	55	1.83064	2.1801	1.14171
1	55	2.13658	2.35427	1.27289
1	55	1.98742	2.3914	1.2154
1	55	2.23567	2.38816	1.34174
1	55	1.59072	2.34939	1.01921
1	55	1.58992	2.2548	1.06782
1	55	2.28174	2.3945	1.31249
1	55	2.03767	2.17124	1.27789
1	55	1.86514	2.33128	1.11161
1	55	2.00817	2.28258	1.20772
1	55	1.66622	2.18535	1.18343
1	56	2.09924	2.26666	1.31989
1	56	1.76054	2.25929	1.1189
1	56	1.78266	2.41381	1.04282
1	56	2.04274	2.27985	1.25471
1	56	2.23995	2.31501	1.31435
1	56	1.96664	2.21434	1.15393
1	56	1.82352	2.24454	1.12996
1	56	1.47771	1.98669	1.02888
1	56	1.77766	2.28667	1.14159
1	56	1.58563	2.1863	1.06665
1	57	1.69662	2.23779	1.07713
1	57	1.68056	2.14877	1.09126
1	57	2.03287	2.27678	1.2287
1	57	1.82045	2.27587	1.12952
1	57	1.49822	2.23147	0.995752
1	57	2.1858	2.33019	1.3155
1	57	1.84334	2.18774	1.18796
1	57	1.60989	2.22618	1.04643
1	57	1.98663	2.31777	1.16039
1	57	1.68933	2.14006	1.082
1	57	1.72633	2.25555	1.06378
1	57	1.88824	2.21512	1.16667
1	58	1.82624	2.23024	1.11665
1	58	2.02541	2.29131	1.21039
1	58	1.64627	2.15494	1.13441
1	58	1.59881	2.10259	1.07663
1	58	1.45593	2.13462	1.02648
1	58	1.76572	2.18207	1.12367
1	58	1.43216	2.03222	0.982964
1	58	1.54601	2.21707	0.987679
1	58	1.89986	2.25684	1.1659
1	58	1.48153	2.12585	1.00703
1	58	1.79666	2.21099	1.13392
1	59	1.80829	2.2028	1.09198
1	59	2.08114	2.28272	1.22849
1	59	2.02151	2.11449	1.3032
1	59	2.22424	2.10399	1.36829
1	59	2.09386	2.08126	1.32342
1	59	1.73216	1.86113	1.15407
1	59	1.83215	2.10569	1.18079
1	59	1.81843	1.93413	1.23776
1	59	1.95053	2.18867	1.21365
1	59	1.91096	2.2366	1.17416
1	59	1.94765	2.34834	1.12919
1	59	1.85141	2.16235	1.11648
1	60	1.62034	2.03838	1.08614
1	60	1.63644	2.055	1.07906
1	60	1.42909	2.03435	0.973586
1	60	1.42845	1.96546	1.00567
1	60	1.71267	1.96802	1.16212
1	60	1.28081	1.96866	0.941666
1	60	1.60323	2.09014	1.05074
1	60	1.40875	2.03371	1.00051
1	60	1.58628	2.08059	1.04894
1	60	1.18851	1.91977	0.903807
1	60	1.20458	1.86504	0.93112
1	60	1.36656	2.02949	0.889807
1	60	1.55802	1.96709	1.07531
1	61	1.80779	2.17582	1.12988
1	61	1.88261	2.17228	1.20943
1	61	1.83602	2.12704	1.182
1	61	1.94634	2.20884	1.22494
1	61	1.58236	2.15349	1.05859
1	61	1.77629	2.08309	1.19505
1	61	1.22135	2.03698	0.907154
1	61	1.45928	2.00504	1.04033
1	61	1.52358	2.03473	1.06859
1	61	1.67021	2.07705	1.10151
1	61	1.62614	2.21578	1.01743
1	61	1.53875	2.10054	1.03976
1	61	1.56831	2.22232	0.969241
1	62	1.11358	1.82898	0.844354
1	62	1.36581	1.96384	1.0268
1	62	2.03766	2.22719	1.2736
1	62	1.60356	2.17832	1.00046
1	62	1.80017	2.14611	1.16486
1	62	1.76564	2.18542	1.16134
1	62	1.99678	2.22792	1.24344
1	62	1.74274	2.1424	1.16073
1	62	1.64148	2.06328	1.08193
1	62	1.6	2.13553	1.07311
1	62	1.59013	2.09194	0.992644
1	62	1.80298	2.08703	1.18282
1	62	1.44699	2.07824	1.01524
1	63	1.77376	2.24944	1.09561
1	63	1.5965	2.067	1.08661
1	63	1.65925	2.24455	1.04278
1	63	1.67216	2.22213	1.07644
1	63	1.6828	2.19211	1.07461
1	63	1.79992	2.13389	1.16143
1	63	1.72979	2.20581	1.10581
1	63	1.68182	2.1689	1.07852
1	63	1.49906	2.29892	0.931067
1	63	1.96604	2.24849	1.23184
2	1	2.01205	1.45915	1.53674
2	1	2.05893	1.6093	1.53811
2	1	2.05719	1.48007	1.59395
2	1	1.89673	1.38361	1.55513
2	1	1.99927	1.51816	1.63173
2	2	1.6489	1.3915	1.37654
2	2	1.5232	1.38638	1.26243
2	2	1.53235	1.23867	1.31461
2	2	1.72879	1.39319	1.40776
2	2	1.70151	1.46431	1.431
2	3	1.84715	1.59055	1.44163
2	3	1.72369	1.48677	1.36727
2	3	1.86426	1.53757	1.4876
2	3	1.90532	1.56111	1.55695
2	3	1.77087	1.36896	1.4659
2	4	1.44804	1.26804	1.34682
2	4	2.14298	1.36162	1.73641
2	4	2.19956	1.40124	1.7332
2	4	1.93473	1.34005	1.59035
2	4	2.00502	1.44423	1.65776
2	5	2.21102	1.47117	1.72211
2	5	2.01396	1.47632	1.65858
2	5	2.1327	1.41152	1.63899
2	5	1.74229	1.21979	1.48324
2	5	2.16986	1.50704	1.62413
2	6	1.97621	1.56687	1.55088
2	6	1.73146	1.62888	1.33077
2	6	1.88354	1.7156	1.48529
2	6	2.05974	1.53506	1.56215
2	6	2.02681	1.64947	1.52011
2	7	1.25702	1.25095	1.24497
2	7	1.7452	1.4305	1.43038
2	7	1.56162	1.42172	1.31972
2	7	1.04607	1.07802	1.08931
2	7	1.89771	1.4113	1.50004
2	8	1.76174	1.36912	1.4164
2	8	1.49929	1.31741	1.29816
2	8	1.58639	1.29011	1.35702
2	8	1.70676	1.30058	1.45111
2	8	1.41571	1.20456	1.34832
2	9	1.48361	1.16664	1.38259
2	9	1.41719	1.17563	1.37652
2	9	1.46838	1.20174	1.34735
2	9	1.34269	1.12464	1.33064
2	9	1.50525	1.22851	1.36038
2	10	2.20809	1.60294	1.62363
2	10	2.29619	1.51896	1.78263
2	10	2.25112	1.37698	1.79009
2	10	2.19667	1.49021	1.67012
2	10	2.35745	1.43027	1.80413
2	11	2.55489	1.7268	1.80241
2	11	2.14584	1.4082	1.71969
2	11	2.53813	1.74815	1.78123
2	11	2.37937	1.4486	1.78733
2	11	2.41731	1.69266	1.7046
2	12	2.24605	1.59903	1.68233
2	12	2.19205	1.4102	1.69162
2	12	2.10441	1.48636	1.59038
2	12	2.15291	1.50685	1.68145
2	12	2.31247	1.59338	1.74295
2	13	1.99716	1.4732	1.60378
2	13	1.91794	1.3354	1.54504
2	13	2.03846	1.39727	1.6695
2	13	2.01904	1.47378	1.5902
2	13	1.9821	1.40319	1.62237
2	14	1.67062	1.45586	1.4205
2	14	1.58523	1.38296	1.38296
2	14	1.67974	1.44696	1.40039
2	14	1.76754	1.45024	1.4787
2	14	1.6409	1.37798	1.36599
2	15	2.01546	1.62629	1.52463
2	15	1.98721	1.55955	1.51769
2	15	1.81438	1.54315	1.43286
2	15	1.82834	1.57512	1.43891
2	15	1.89985	1.54678	1.51978
2	16	1.92261	1.44454	1.54551
2	16	1.9274	1.45231	1.57003
2	16	1.79048	1.55659	1.43443
2	16	1.88259	1.39204	1.57917
2	16	1.85192	1.51969	1.4814
2	17	1.77399	1.38601	1.4409
2	17	1.64829	1.30522	1.44603
2	17	1.61377	1.3865	1.37636
2	17	1.596	1.36285	1.38471
2	17	1.61347	1.33806	1.37999
2	18	2.23929	1.5015	1.79997
2	18	2.33632	1.44133	1.80163
2	18	2.24399	1.48199	1.76002
2	18	2.40289	1.49736	1.77658
2	18	2.29096	1.47488	1.7697
2	19	2.21516	1.50871	1.69495
2	19	2.34331	1.44889	1.79498
2	19	1.87292	1.38214	1.48936
2	19	2.1485	1.46261	1.6698
2	19	2.10304	1.46513	1.6688
2	20	1.60626	1.29278	1.43097
2	20	1.45505	1.13165	1.40353
2	20	1.20785	1.06249	1.24914
2	20	1.55474	1.16314	1.4095
2	20	1.45466	1.19689	1.38201
2	21	1.97051	1.659	1.51493
2	21	2.08281	1.60621	1.60627
2	21	1.92605	1.49824	1.49971
2	21	1.98775	1.69495	1.50295
2	21	2.1959	1.65117	1.70279
2	22	2.04237	1.50479	1.63372
2	22	2.10656	1.48624	1.63236
2	22	2.17666	1.27974	1.66737
2	22	2.04222	1.45477	1.6045
2	22	2.01706	1.47617	1.49412
2	23	1.98425	1.51979	1.56116
2	23	1.8759	1.51957	1.44882
2	23	1.66538	1.43171	1.34882
2	23	1.8446	1.54437	1.51732
2	23	2.16427	1.55465	1.66761
2	24	2.00076	1.54328	1.51609
2	24	2.03029	1.5741	1.59763
2	24	1.95347	1.41303	1.56892
2	24	2.08962	1.49282	1.63339
2	24	1.95212	1.52237	1.52459
2	25	2.20346	1.48888	1.72949
2	25	1.96077	1.4711	1.65357
2	25	2.11292	1.4942	1.58115
2	25	1.78962	1.18	1.48041
2	25	2.1276	1.46118	1.61081
2	26	1.58684	1.44049	1.3666
2	26	1.53085	1.30028	1.28219
2	26	1.53221	1.3588	1.37672
2	26	1.50332	1.30515	1.32876
2	26	1.58287	1.30972	1.40643
2	27	2.38569	1.63774	1.74182
2	27	2.58495	1.80115	1.80714
2	27	2.41166	1.68283	1.72278
2	27	2.54191	1.68146	1.82381
2	27	2.38298	1.64971	1.7332
2	28	1.88257	1.48695	1.42243
2	28	2.23975	1.62521	1.66089
2	28	2.03902	1.58143	1.63569
2	28	2.11059	1.48914	1.57635
2	28	2.22708	1.63523	1.64095
2	29	1.97561	1.374	1.51173
2	29	1.92833	1.41758	1.57902
2	29	2.1321	1.4311	1.66755
2	29	1.98371	1.41157	1.58769
2	29	2.00946	1.52633	1.6072
2	30	1.42509	1.21777	1.24147
2	30	1.4229	1.13072	1.37725
2	30	1.44014	1.16616	1.3671
2	30	1.33938	1.15722	1.38823
2	30	1.40587	1.11359	1.36043
2	31	1.63553	1.21255	1.47586
2	31	1.59688	1.24951	1.41592
2	31	1.70646	1.27882	1.51373
2	31	1.63217	1.25099	1.47967
2	31	1.55854	1.33535	1.44806
2	32	1.91941	1.42704	1.55753
2	32	1.94179	1.38953	1.61976
2	32	1.89217	1.40414	1.52386
2	32	1.88626	1.32526	1.62444
2	32	1.72187	1.3821	1.45782
2	33	1.9251	1.41373	1.55172
2	33	1.83444	1.34585	1.59717
2	33	1.89086	1.25234	1.59024
2	33	1.33152	1.13625	1.37312
2	33	1.8436	1.30319	1.58335
2	34	2.27293	1.60342	1.66622
2	34	1.94705	1.56597	1.50916
2	34	2.00625	1.60219	1.52416
2	34	1.95252	1.55243	1.52526
2	34	2.06018	1.64571	1.54647
2	35	1.61546	1.37601	1.3666
2	35	1.83689	1.57002	1.45073
2	35	1.6231	1.46378	1.37293
2	35	1.8377	1.51275	1.51453
2	35	1.83776	1.50807	1.51671
2	36	2.1792	1.54178	1.61708
2	36	2.06177	1.56213	1.55358
2	36	2.25411	1.60193	1.69186
2	36	2.2198	1.56652	1.71206
2	36	1.72627	1.34815	1.43965
2	37	1.74537	1.4377	1.4129
2	37	1.81378	1.43889	1.5112
2	37	1.80199	1.34092	1.49439
2	37	1.89608	1.44909	1.55869
2	37	1.79665	1.34739	1.51987
2	38	2.31624	1.58574	1.77169
2	38	2.35477	1.6344	1.772
2	38	2.25345	1.43796	1.75623
2	38	2.14352	1.54642	1.69769
2	38	2.37192	1.68529	1.70836
2	39	1.69766	1.28021	1.50012
2	39	1.65358	1.42943	1.45651
2	39	1.74359	1.30993	1.5355
2	39	1.65112	1.39426	1.37037
2	39	2.06677	1.47576	1.651
2	40	2.42132	1.50305	1.8006
2	40	2.35013	1.53952	1.74117
2	40	2.02532	1.43381	1.59655
2	40	2.36816	1.45777	1.82252
2	40	2.17471	1.51888	1.67505
2	41	2.6229	1.73412	1.80903
2	41	2.54244	1.76723	1.9095
2	41	2.476	1.56691	1.77951
2	41	2.41741	1.55047	1.77992
2	41	2.54579	1.62409	1.79553
2	42	1.88975	1.48182	1.49377
2	42	1.77876	1.4208	1.44198
2	42	1.62428	1.28624	1.45458
2	42	1.67845	1.40425	1.44601
2	42	1.75325	1.43998	1.44774
2	43	2.18577	1.62978	1.61009
2	43	2.05633	1.49079	1.61203
2	43	2.13311	1.58813	1.54427
2	43	2.05345	1.5054	1.58045
2	43	2.09832	1.57837	1.58713
2	44	2.04306	1.51234	1.59032
2	44	2.05562	1.55592	1.59229
2	44	2.04655	1.55437	1.59627
2	44	2.2145	1.49448	1.67192
2	44	2.08419	1.56471	1.56079
2	45	1.81863	1.44669	1.46188
2	45	1.61203	1.33946	1.39525
2	45	1.57689	1.42489	1.32898
2	45	1.55505	1.41688	1.37741
2	45	1.64661	1.28128	1.44814
2	46	2.07266	1.48161	1.64036
2	46	2.1909	1.44534	1.65544
2	46	2.26684	1.52862	1.71818
2	46	2.13345	1.47714	1.6459
2	46	1.98823	1.45786	1.57164
2	47	2.49162	1.71134	1.7948
2	47	2.3622	1.58019	1.7682
2	47	2.46122	1.61368	1.8023
2	47	2.44689	1.64154	1.73313
2	47	2.55052	1.50291	1.82628
2	48	2.525	1.67952	1.79916
2	48	2.45731	1.6199	1.75493
2	48	2.39802	1.58922	1.79736
2	48	2.39832	1.83744	1.73649
2	48	2.46125	1.65722	1.75387
2	49	2.41968	1.70699	1.70814
2	49	2.33121	1.67901	1.70691
2	49	2.43001	1.67434	1.69465
2	49	1.99032	1.43893	1.62725
2	49	2.19591	1.46932	1.68327
2	50	2.5731	1.72373	1.73903
2	50	2.48468	1.57911	1.75999
2	50	2.48399	1.56899	1.76071
2	50	2.36061	1.58341	1.72271
2	50	2.4719	1.74911	1.75506
2	51	2.47433	1.68349	1.76805
2	51	2.21655	1.5637	1.6674
2	51	2.1424	1.54379	1.6668
2	51	2.28626	1.46251	1.62988
2	51	2.29062	1.54162	1.72835
2	52	2.13776	1.47939	1.6747
2	52	1.97446	1.46797	1.59968
2	52	1.98932	1.4476	1.58022
2	52	2.11543	1.57237	1.6571
2	52	1.9363	1.40271	1.60246
2	53	1.90791	1.48508	1.53334
2	53	1.88411	1.52064	1.46226
2	53	2.01322	1.49493	1.61139
2	53	1.81382	1.5548	1.51118
2	53	2.02498	1.53754	1.59729
2	54	1.72419	1.2805	1.52244
2	54	1.88288	1.45723	1.5758
2	54	1.79896	1.38536	1.52018
2	54	2.03745	1.35969	1.65252
2	54	2.01308	1.45231	1.64887
2	55	1.64127	1.32172	1.50001
2	55	1.8705	1.3913	1.56994
2	55	1.46086	1.19863	1.40332
2	55	1.75669	1.39025	1.45493
2	55	1.71996	1.35233	1.51342
2	56	2.4104	1.57059	1.76113
2	56	2.33487	1.63059	1.6957
2	56	2.3346	1.62923	1.65037
2	56	2.32096	1.59092	1.6978
2	56	2.27225	1.62634	1.63581
2	57	1.95652	1.45831	1.5124
2	57	1.94261	1.45971	1.56478
2	57	1.97678	1.43724	1.55435
2	57	1.80324	1.45515	1.50515
2	57	1.77538	1.31711	1.42235
2	58	2.06077	1.47439	1.61623
2	58	1.48086	1.26736	1.3719
2	58	2.10591	1.50312	1.57355
2	58	2.0029	1.4339	1.59552
2	58	1.7555	1.37258	1.48438
2	59	2.04863	1.47711	1.61805
2	59	1.9889	1.46897	1.62901
2	59	1.7402	1.38202	1.47349
2	59	1.80246	1.47606	1.46081
2	59	1.33891	1.25759	1.342
2	60	1.74145	1.28224	1.48423
2	60	1.71299	1.26739	1.53823
2	60	1.75101	1.32685	1.55308
2	60	1.61056	1.23018	1.45658
2	60	1.56852	1.12305	1.49039
2	61	1.61959	1.20887	1.47319
2	61	1.42365	1.20594	1.37462
2	61	1.47589	1.27505	1.31768
2	61	1.49067	1.27638	1.32752
2	61	1.33216	1.19875	1.28755
2	62	1.94674	1.3059	1.57849
2	62	2.07446	1.4387	1.69596
2	62	1.88522	1.35305	1.5993
2	62	1.93816	1.39498	1.60455
2	62	1.87537	1.36276	1.4978
2	63	1.66669	1.29314	1.49673
2	63	1.89446	1.35219	1.53559
2	63	1.97091	1.34707	1.75345
2	63	1.98753	1.52566	1.57138
2	63	1.7366	1.31416	1.53834

## Sheet: READ ME
In Table S1:
Species.no is the species code, where 1 represents Prunus kanzakura ‘Kawazu-zakura', and 2 represents Malus halliana 'Parkmanii'.
Flower. no is the flower number for each of the two Rosaceae species
A represents the scan area of each petal in cm squared.
L represents the length of each petal in cm.
W represents the width of each petal in cm.
